# Supplementary material for: Exploring the Influence of Zinc Ions on the Conformational Stability and Activity of Protein Disulfide Isomerase
Source: Int J Mol Sci. 2024 Feb 8;25(4):2095. doi: 10.3390/ijms25042095 (PMC10889200; doi:10.3390/ijms25042095)
Supplement: Supplementary file 1 [file ijms-25-02095-s001.zip]

Archive with 1 entries (1 files):
- ijms-2770463-supplementary.pdf
